# Supplementary material for: Clinical Outcomes and Treatment Strategies in Catastrophic High-Risk Pulmonary Embolism: A Retrospective Analysis
Source: J Cardiovasc Dev Dis. 2025 Nov 25;12(12):459. doi: 10.3390/jcdd12120459 (PMC12734340; doi:10.3390/jcdd12120459)
Supplement: Supplementary file 1 [file jcdd-12-00459-s001.zip]

Archive with 1 entries (1 files):
- jcdd-3954717-supplementary.pdf
